# Supplementary material for: Transcriptome‐Based Classification of Resected Pancreatic Ductal Adenocarcinoma Enhances Prognostic Modelling Accuracy of Overall Survival Following Adjuvant Treatment
Source: Int J Cancer. 2026 Apr 27;159(5):1322–36. doi: 10.1002/ijc.70519 (PMC13340967; doi:10.1002/ijc.70519)
Supplement: Supplementary file 1 — Table S1: Neoadjuvant treatment‐related gene expression signatures correlated to literature‐derived gene signatures. [file IJC-159-1322-s001.xlsx]

## Sheet: A_CRT_FFX_classifiers
Genesets	r-value	df	t-value	p-value	venn source / same / target	Range (source / target)			Genesets	r-value	df	t-value	p-value	venn source / same / target	Range (source / target)
crt_resection_up vs hwang_mesenchymal	0.69	116	10.264	5.63e-18	44 / 2 / 189	3.195 / 4.252			ffxvsno_up_resectie vs hwang_neuroendocrine_like	0.589	116	7.85	2.29e-12	137 / 3 / 185	1.912 / 3.002
crt_resection_up vs dijk_mesenchymal	0.679	116	9.967	2.82e-17	46 / 0 / 60	3.195 / 4.850			ffxvsno_up_resectie vs hwang_neural_like_progenitor	0.573	116	7.521	1.25e-11	136 / 4 / 188	1.912 / 3.219
crt_resection_up vs elyada_human_icaf	0.602	116	8.124	5.46e-13	46 / 0 / 84	3.195 / 2.745			ffxvsno_up_resectie vs elyada_human_icaf	0.358	116	4.136	6.73e-05	139 / 1 / 83	1.912 / 2.745
crt_resection_up vs moffit_stromaactive	0.58	116	7.66	6.14e-12	46 / 0 / 25	3.195 / 5.753			ffxvsno_up_resectie vs moffitt_normal	0.343	116	3.935	0.000142	140 / 0 / 22	1.912 / 3.571
crt_resection_up vs elyada_human_mycaf	0.558	116	7.239	5.3e-11	46 / 0 / 16	3.195 / 5.193			ffxvsno_up_resectie vs hwang_mesenchymal	0.299	116	3.371	0.00102	140 / 0 / 191	1.912 / 4.252
crt_resection_up vs moffitt_normalstroma	0.534	116	6.803	4.74e-10	46 / 0 / 22	3.195 / 3.571			ffxvsno_up_resectie vs dijk_mesenchymal	0.222	116	2.452	0.016	140 / 0 / 60	1.912 / 4.850
crt_resection_up vs hwang_neural_like_progenitor	0.479	116	5.871	4.2e-08	45 / 1 / 191	3.195 / 3.219			ffxvsno_up_resectie vs moffit_classical	-0.21	116	-2.313	0.022	140 / 0 / 24	1.912 / 3.934
crt_resection_up vs hwang_neuroendocrine_like	0.365	116	4.228	4.73e-05	46 / 0 / 188	3.195 / 3.002			ffxvsno_up_resectie vs purist_classical	-0.164	116	-1.791	0.076	140 / 0 / 8	1.912 / 3.894
crt_resection_up vs moffit_classical	-0.299	116	-3.369	0.00103	46 / 0 / 24	3.195 / 3.934			ffxvsno_up_resectie vs elyada_human_mycaf	0.144	116	1.564	0.12	140 / 0 / 16	1.912 / 5.193
crt_resection_up vs purist_classical	-0.277	116	-3.105	0.00239	46 / 0 / 8	3.195 / 3.894			ffxvsno_up_resectie vs purist_basal	0.143	116	1.555	0.123	140 / 0 / 8	1.912 / 4.112
crt_resection_up vs purist_basal	0.147	116	1.603	0.112	46 / 0 / 8	3.195 / 4.112			ffxvsno_up_resectie vs moffit_stromaactive	0.135	116	1.467	0.145	140 / 0 / 25	1.912 / 5.753
crt_resection_up vs hwang_classical_like	-0.139	116	-1.508	0.134	46 / 0 / 197	3.195 / 3.009			ffxvsno_up_resectie vs hwang_classical_like	-0.072	116	-0.782	0.436	140 / 0 / 197	1.912 / 3.009
crt_resection_up vs moffit_basal	0.08	116	0.86	0.392	46 / 0 / 23	3.195 / 2.835			ffxvsno_up_resectie vs hwang_basaloid	0.043	116	0.459	0.647	140 / 0 / 196	1.912 / 3.143
crt_resection_up vs hwang_basaloid	0.029	116	0.312	0.756	45 / 1 / 195	3.195 / 3.143			ffxvsno_up_resectie vs moffit_basal	-0.015	116	-0.16	0.873	140 / 0 / 23	1.912 / 2.835

## Sheet: B_FFX_broad_celltypes
Genesets (BROAD 2025 cell types)	r-value	df	t-value	p-value	venn source / same / target	Range (source / target)
ffxvsno_up_resectie vs hay_bone_marrow_cd34_pos_multilin	0.653	116	9.287	1.11e-15	140 / 0 / 17	1.912 / 1.859
ffxvsno_up_resectie vs zhong_pfc_c6_dlx5_gad1_gad2_pos_interneuron	0.616	116	8.416	1.17e-13	139 / 1 / 14	1.912 / 2.352
ffxvsno_up_resectie vs descartes_fetal_stomach_ens_neurons	0.615	116	8.409	1.22e-13	135 / 5 / 63	1.912 / 2.052
ffxvsno_up_resectie vs descartes_fetal_lung_visceral_neurons	0.61	116	8.29	2.28e-13	135 / 5 / 191	1.912 / 1.578
ffxvsno_up_resectie vs descartes_fetal_kidney_metanephric_cells	0.603	116	8.141	4.98e-13	136 / 4 / 119	1.912 / 1.122
ffxvsno_up_resectie vs travaglini_lung_neuroendocrine_cell	0.6	116	8.073	7.14e-13	139 / 1 / 125	1.912 / 2.704
ffxvsno_up_resectie vs descartes_fetal_adrenal_sympathoblasts	0.6	116	8.069	7.31e-13	140 / 0 / 102	1.912 / 1.682
ffxvsno_up_resectie vs gao_large_intestine_adult_ca_enteroendocrine_cells	0.596	116	7.99	1.1e-12	133 / 7 / 292	1.912 / 2.562
ffxvsno_up_resectie vs manno_midbrain_neurotypes_hrn	0.594	116	7.951	1.35e-12	130 / 10 / 318	1.912 / 2.048
ffxvsno_up_resectie vs zhong_pfc_c2_thy1_pos_opc	0.592	116	7.911	1.67e-12	138 / 2 / 25	1.912 / 2.517
ffxvsno_up_resectie vs descartes_fetal_heart_satb2_lrrc7_positive_cells	0.588	116	7.831	2.52e-12	134 / 6 / 94	1.912 / 1.309
ffxvsno_up_resectie vs descartes_fetal_eye_astrocytes	0.588	116	7.831	2.53e-12	137 / 3 / 28	1.912 / 1.848
ffxvsno_up_resectie vs descartes_fetal_intestine_ens_neurons	0.584	116	7.749	3.87e-12	137 / 3 / 143	1.912 / 1.707
ffxvsno_up_resectie vs manno_midbrain_neurotypes_hnbml1	0.583	116	7.732	4.22e-12	133 / 7 / 314	1.912 / 1.929
ffxvsno_up_resectie vs descartes_main_fetal_sympathoblasts	0.583	116	7.721	4.46e-12	140 / 0 / 49	1.912 / 1.496
ffxvsno_up_resectie vs manno_midbrain_neurotypes_homtn	0.581	116	7.687	5.33e-12	130 / 10 / 368	1.912 / 2.050
ffxvsno_up_resectie vs descartes_fetal_pancreas_ens_neurons	0.58	116	7.662	6.07e-12	137 / 3 / 142	1.912 / 1.769
ffxvsno_up_resectie vs durante_adult_olfactory_neuroepithelium_immature_neurons	0.579	116	7.639	6.84e-12	138 / 2 / 136	1.912 / 2.001
ffxvsno_up_resectie vs descartes_main_fetal_inhibitory_interneurons	0.576	116	7.59	8.78e-12	139 / 1 / 29	1.912 / 1.896
ffxvsno_up_resectie vs muraro_pancreas_delta_cell	0.575	116	7.576	9.49e-12	134 / 6 / 238	1.912 / 2.453
ffxvsno_up_resectie vs manno_midbrain_neurotypes_hda2	0.571	116	7.499	1.41e-11	130 / 10 / 496	1.912 / 2.080
ffxvsno_up_resectie vs manno_midbrain_neurotypes_hsert	0.57	116	7.479	1.56e-11	132 / 8 / 434	1.912 / 2.100
ffxvsno_up_resectie vs zhong_pfc_major_types_interneuron	0.569	116	7.457	1.74e-11	140 / 0 / 18	1.912 / 2.359
ffxvsno_up_resectie vs descartes_fetal_cerebrum_inhibitory_neurons	0.568	116	7.442	1.89e-11	138 / 2 / 36	1.912 / 1.404
ffxvsno_up_resectie vs descartes_fetal_heart_visceral_neurons	0.563	116	7.337	3.22e-11	139 / 1 / 79	1.912 / 1.977
ffxvsno_up_resectie vs manno_midbrain_neurotypes_hnbm	0.56	116	7.288	4.13e-11	135 / 5 / 285	1.912 / 1.866
ffxvsno_up_resectie vs he_lim_sun_fetal_lung_c1_ghrl_pos_neuroendocrine_cell	0.557	116	7.224	5.74e-11	137 / 3 / 148	1.912 / 3.056
ffxvsno_up_resectie vs fan_embryonic_ctx_big_groups_inhibitory	0.556	116	7.198	6.52e-11	139 / 1 / 11	1.912 / 2.238
ffxvsno_up_resectie vs descartes_fetal_eye_ganglion_cells	0.556	116	7.195	6.62e-11	139 / 1 / 39	1.912 / 1.550
ffxvsno_up_resectie vs manno_midbrain_neurotypes_hda1	0.554	116	7.161	7.89e-11	131 / 9 / 567	1.912 / 2.022
ffxvsno_up_resectie vs zhong_pfc_c8_unknown_neurod2_pos_interneuron	0.549	116	7.08	1.18e-10	139 / 1 / 82	1.912 / 2.030
ffxvsno_up_resectie vs descartes_main_fetal_ganglion_cells	0.547	116	7.038	1.46e-10	140 / 0 / 23	1.912 / 1.640
ffxvsno_up_resectie vs he_lim_sun_fetal_lung_c7_tm4sf4_pos_penk_pos_neuron_cell	0.547	116	7.031	1.52e-10	137 / 3 / 118	1.912 / 1.942
ffxvsno_up_resectie vs manno_midbrain_neurotypes_hda	0.546	116	7.023	1.58e-10	135 / 5 / 492	1.912 / 1.976
ffxvsno_up_resectie vs manno_midbrain_neurotypes_hnbgaba	0.545	116	6.995	1.82e-10	129 / 11 / 676	1.912 / 2.015
ffxvsno_up_resectie vs manno_midbrain_neurotypes_hnbml5	0.544	116	6.98	1.96e-10	130 / 10 / 445	1.912 / 1.939
ffxvsno_up_resectie vs he_lim_sun_fetal_lung_c7_sst_pos_neuron_cell	0.543	116	6.971	2.05e-10	134 / 6 / 364	1.912 / 1.997
ffxvsno_up_resectie vs hu_fetal_retina_amacrine	0.543	116	6.967	2.1e-10	140 / 0 / 61	1.912 / 2.330
ffxvsno_up_resectie vs he_lim_sun_fetal_lung_c1_pulmonary_neuroendocrine_cell	0.542	116	6.945	2.33e-10	138 / 2 / 225	1.912 / 2.420
ffxvsno_up_resectie vs he_lim_sun_fetal_lung_c1_interm_neuroendocrine_cell	0.541	116	6.936	2.45e-10	135 / 5 / 257	1.912 / 2.757
ffxvsno_up_resectie vs descartes_fetal_eye_bipolar_cells	0.539	116	6.897	2.96e-10	138 / 2 / 18	1.912 / 1.706
ffxvsno_up_resectie vs descartes_fetal_spleen_stromal_cells	0.537	116	6.848	3.78e-10	139 / 1 / 40	1.912 / 2.131
ffxvsno_up_resectie vs fan_embryonic_ctx_astrocyte_2	0.535	116	6.824	4.27e-10	136 / 4 / 144	1.912 / 2.009
ffxvsno_up_resectie vs busslinger_gastric_x_cells	0.534	116	6.797	4.88e-10	137 / 3 / 184	1.912 / 2.594
ffxvsno_up_resectie vs zhong_pfc_c3_microglia	0.534	116	6.795	4.94e-10	130 / 10 / 468	1.912 / 1.940
ffxvsno_up_resectie vs busslinger_gastric_oxyntic_enterochromaffin_like_cells	0.531	116	6.756	5.99e-10	139 / 1 / 83	1.912 / 2.441
ffxvsno_up_resectie vs busslinger_duodenal_k_cells	0.531	116	6.753	6.08e-10	140 / 0 / 20	1.912 / 2.062
ffxvsno_up_resectie vs he_lim_sun_fetal_lung_c1_pulmonary_ne_precursor_cell	0.531	116	6.744	6.34e-10	137 / 3 / 291	1.912 / 2.493
ffxvsno_up_resectie vs muraro_pancreas_alpha_cell	0.53	116	6.734	6.67e-10	132 / 8 / 548	1.912 / 2.251
ffxvsno_up_resectie vs he_lim_sun_fetal_lung_c7_pcp4_pos_neuron_cell	0.53	116	6.725	6.99e-10	138 / 2 / 51	1.912 / 2.268
ffxvsno_up_resectie vs descartes_fetal_liver_mesothelial_cells	0.529	116	6.722	7.08e-10	138 / 2 / 284	1.912 / 1.937
ffxvsno_up_resectie vs descartes_main_fetal_bipolar_cells	0.529	116	6.712	7.42e-10	137 / 3 / 60	1.912 / 1.596
ffxvsno_up_resectie vs busslinger_duodenal_mx_cells	0.527	116	6.686	8.45e-10	140 / 0 / 13	1.912 / 3.130
ffxvsno_up_resectie vs descartes_fetal_placenta_stromal_cells	0.525	116	6.636	1.08e-09	140 / 0 / 69	1.912 / 1.791
ffxvsno_up_resectie vs muraro_pancreas_pancreatic_polypeptide_cell	0.524	116	6.63	1.11e-09	138 / 2 / 147	1.912 / 2.231
ffxvsno_up_resectie vs he_lim_sun_fetal_lung_c1_ghrl_pos_ne_precursor_cell	0.522	116	6.599	1.3e-09	133 / 7 / 406	1.912 / 2.332
ffxvsno_up_resectie vs zhong_pfc_c1_dlx5_pos_interneuron	0.522	116	6.589	1.36e-09	140 / 0 / 7	1.912 / 2.536
ffxvsno_up_resectie vs hu_fetal_retina_horizontal	0.522	116	6.586	1.38e-09	140 / 0 / 37	1.912 / 2.281
ffxvsno_up_resectie vs durante_adult_olfactory_neuroepithelium_mature_neurons	0.518	116	6.514	1.97e-09	137 / 3 / 177	1.912 / 1.695
ffxvsno_up_resectie vs zhong_pfc_c7_sst_lhx6_pos_putative_migrating_interneuron	0.517	116	6.508	2.03e-09	140 / 0 / 14	1.912 / 2.182
ffxvsno_up_resectie vs busslinger_duodenal_i_cells	0.517	116	6.501	2.09e-09	140 / 0 / 16	1.912 / 2.474
ffxvsno_up_resectie vs descartes_fetal_stomach_neuroendocrine_cells	0.516	116	6.482	2.29e-09	140 / 0 / 48	1.912 / 2.402
ffxvsno_up_resectie vs manno_midbrain_neurotypes_hgaba	0.514	116	6.456	2.6e-09	123 / 17 / 1061	1.912 / 2.048
ffxvsno_up_resectie vs manno_midbrain_neurotypes_hopc	0.514	116	6.445	2.74e-09	136 / 4 / 355	1.912 / 1.697
ffxvsno_up_resectie vs zhong_pfc_c6_plxna4_pos_excitatory_neuron	0.513	116	6.43	2.96e-09	140 / 0 / 7	1.912 / 2.163
ffxvsno_up_resectie vs descartes_fetal_kidney_mesangial_cells	0.512	116	6.425	3.02e-09	139 / 1 / 49	1.912 / 1.978
ffxvsno_up_resectie vs descartes_fetal_muscle_schwann_cells	0.511	116	6.407	3.29e-09	137 / 3 / 104	1.912 / 1.625
ffxvsno_up_resectie vs busslinger_gastric_d_cells	0.51	116	6.394	3.52e-09	140 / 0 / 26	1.912 / 3.007
ffxvsno_up_resectie vs université, de genè, vangurp_pancreatic_gamma_cell	0.51	116	6.392	3.55e-09	139 / 1 / 44	1.912 / 2.446
ffxvsno_up_resectie vs université, de genè, vangurp_pancreatic_delta_cell	0.509	116	6.37	3.95e-09	138 / 2 / 71	1.912 / 2.411
ffxvsno_up_resectie vs manno_midbrain_neurotypes_hrgl3	0.508	116	6.355	4.25e-09	135 / 5 / 551	1.912 / 1.978
ffxvsno_up_resectie vs descartes_fetal_cerebrum_skor2_npsr1_positive_cells	0.505	116	6.295	5.68e-09	140 / 0 / 63	1.912 / 1.383
ffxvsno_up_resectie vs descartes_fetal_intestine_mesothelial_cells	0.5	116	6.226	7.88e-09	140 / 0 / 76	1.912 / 1.712
ffxvsno_up_resectie vs descartes_fetal_adrenal_chromaffin_cells	0.5	116	6.225	7.91e-09	139 / 1 / 94	1.912 / 1.705

## Sheet: C_FFX_broad_hallmarks
Genesets (BROAD 2025 hallmarks)	r-value	df	t-value	p-value	venn source / same / target	Range (source / target)
ffxvsno_up_resectie vs hallmark_pancreas_beta_cells	0.478	116	5.855	4.52e-08	140 / 0 / 40	1.912 / 2.717
ffxvsno_up_resectie vs hallmark_hedgehog_signaling	0.406	116	4.78	5.19e-06	139 / 1 / 34	1.912 / 2.348
ffxvsno_up_resectie vs hallmark_angiogenesis	0.387	116	4.525	1.47e-05	138 / 2 / 34	1.912 / 2.334
ffxvsno_up_resectie vs hallmark_myogenesis	0.358	116	4.127	6.95e-05	139 / 1 / 198	1.912 / 2.164
ffxvsno_up_resectie vs hallmark_spermatogenesis	0.319	116	3.627	0.000427	140 / 0 / 134	1.912 / 1.195
ffxvsno_up_resectie vs hallmark_apical_surface	0.317	116	3.6	0.00047	139 / 1 / 43	1.912 / 1.717
ffxvsno_up_resectie vs hallmark_uv_response_wm	-0.315	116	-3.575	0.000512	138 / 2 / 299	1.912 / 1.014
ffxvsno_up_resectie vs hallmark_coagulation	0.298	116	3.361	0.00105	139 / 1 / 136	1.912 / 1.760
ffxvsno_up_resectie vs hallmark_bile_acid_metabolism	0.283	116	3.18	0.00189	139 / 1 / 111	1.912 / 1.529
ffxvsno_up_resectie vs hallmark_epithelial_mesenchymal_transition	0.278	116	3.119	0.00229	139 / 1 / 196	1.912 / 3.313
ffxvsno_up_resectie vs hallmark_hypoxia	0.254	116	2.831	0.00547	136 / 4 / 195	1.912 / 1.528
ffxvsno_up_resectie vs hallmark_estrogen_response_early	0.232	116	2.572	0.011	139 / 1 / 199	1.912 / 2.022
ffxvsno_up_resectie vs hallmark_apical_junction	0.232	116	2.569	0.011	139 / 1 / 197	1.912 / 1.974
ffxvsno_up_resectie vs hallmark_estrogen_response_late	0.225	116	2.492	0.014	139 / 1 / 199	1.912 / 1.414
ffxvsno_up_resectie vs hallmark_il2_stat5_signaling	0.212	116	2.34	0.021	140 / 0 / 199	1.912 / 1.448
ffxvsno_up_resectie vs hallmark_wnt_beta_catenin_signaling	0.21	116	2.313	0.022	140 / 0 / 42	1.912 / 1.842
ffxvsno_up_resectie vs hallmark_myc_targets_v2	-0.208	116	-2.292	0.024	140 / 0 / 58	1.912 / 2.477
ffxvsno_up_resectie vs hallmark_heme_metabolism	0.207	116	2.274	0.025	140 / 0 / 198	1.912 / 1.439
ffxvsno_up_resectie vs hallmark_mtorc1_signaling	-0.203	116	-2.237	0.027	140 / 0 / 200	1.912 / 1.836

## Sheet: Legend
Supplemental Table 1: Neoadjuvant treatment-related gene expression signatures correlated to literature-derived gene signatures. R-, t- and p-values were provided. Df = degrees of freedom.
A: Neoadjuvant treatment-related gene signatures correlated to PDAC-classifier gene signatures.
B: Neoadjuvant FOLFIRINOX-related gene signature correlated to Broad Institute’s C8 Cell types gene signatures.
C: Neoadjuvant FOLFIRINOX-related gene signature correlated to Broad Institute’s Hallmark gene signatures.
