# Supplementary material for: Transcriptome‐Based Classification of Resected Pancreatic Ductal Adenocarcinoma Enhances Prognostic Modelling Accuracy of Overall Survival Following Adjuvant Treatment
Source: Int J Cancer. 2026 Apr 27;159(5):1322–36. doi: 10.1002/ijc.70519 (PMC13340967; doi:10.1002/ijc.70519)
Supplement: Supplementary file 3 — Table S7: RNA‐sequencing quality statistics. [file IJC-159-1322-s003.xlsx]

## Sheet: Sheet1
#H:ID	total number of sequenced reads	total number of uniquely mapped reads	RIN	rRNA rate	Expression Profile Efficiency	Total number of detected genes with >=1 reads	RIN value
FR23588343	169730959	135872584		0.00030036	0.347234	34662	2
FR23588344	193221258	146086064		0.00031665	0.378948	38403	2.1
FR23588346	156476045	125203346		0.000356755	0.339708	35303	2.5
FR23588347	183734649	165134319		0.000167923	0.322502	45997	3.8
FR23588348	161987025	143310795		0.000461186	0.590115	38778	6.1
FR23588349	193462459	161266631		0.000466522	0.326216	42014	2.5
FR23588350	169686547	137674128		0.00144222	0.414474	33860	5.2
FR23588351	181707498	147639475		6.08738e-05	0.365788	35816	2.8
FR23588352	206366298	168617929		7.55438e-05	0.375181	33200	3.3
FR23588353	188642491						1.8
FR23588354	172000574	138262009		0.000152688	0.403756	34046	4
FR23588355	178743392	159125548		4.75159e-05	0.481282	43675	5.8
FR23588356	152668870	132011081		0.000343994	0.242451	45550	2.7
FR23588357	180700768	155529882		0.000121331	0.540005	41031	4.4
FR23588358	192054711	167399259		0.000257344	0.610254	36883	6
FR23588359	132401564	7978314		7.02583e-05	0.368625	29446	2
FR23588360	182834143	155549175		0.000123236	0.483043	38346	4.9
FR23588362	126288214	101046677		0.000193357	0.337527	27926	2.1
FR23588363	153055944	132774104		7.43714e-05	0.362665	39560	2.5
FR23588364	169190528	139681840		0.000311606	0.311961	41661	2.3
FR23588365	171890466	146683326		0.000237282	0.497959	38583	5.4
FR23588368	166814590	143664473		6.79302e-05	0.42324	41125	5.1
FR23588369	181443312	157595220		0.000135414	0.415945	42598	4.1
FR23588370	165043781	137204355		0.000360858	0.444685	39908	3.9
FR23588371	224713174	184853574		0.000193423	0.44836	40255	NA
FR23588372	156717329	120837287		0.000101629	0.396701	37354	1.8
FR23588375	171742861	144710809		0.000109702	0.360789	37460	1.7
FR23588377	194008555	172185251		0.000223425	0.666192	37333	6.9
FR23588379	156344098	118921076		0.000332994	0.289977	42198	1.4
FR23588381	197205985	172222226		0.000127454	0.672279	34966	6.6
FR23588384	163042368	138292386		7.76813e-05	0.387424	43423	8.8
FR23588385	182659091	154187135		0.000381342	0.581958	33270	6.7
FR23588386	179945317	111448373		0.000529116	0.294834	28384	1.7
FR23588387	160223009	125939424		0.000473507	0.305654	37600	2.5
FR23588388	164260683	145538692		5.78419e-05	0.517241	42595	4.6
FR23588389	205565724						1.8
FR23588392	213133053	184381399		0.00012632	0.524415	38256	5.7
FR23588394	166204361	128396956		0.000345159	0.461233	35106	3.9
FR23588395	158266003	129339698		0.000226159	0.322072	35575	2.5
FR23588396	190090196	157169074		0.00034744	0.328842	44089	2
FR23588397	189176007	166720751		0.000186084	0.682855	34603	7.6
FR23588399	181131130	156273055		8.01248e-05	0.369158	36170	2.6
FR23588400	171221526	143820447		0.00074238	0.326459	39336	2.6
FR23588401	156338561	134671998		0.00053111	0.477697	39950	4.6
FR23588402	184569047	145814305		0.000111324	0.396151	30225	1.8
FR23588403	101329174	87172336		0.000175553	0.325633	33176	2.5
FR23588407	148119006	126522684		8.30909e-05	0.282857	39873	2.8
FR23588408	179717715	157784226		7.68918e-05	0.436117	42737	8.3
FR23588409	157225281	126663992		0.000283735	0.459235	33503	2.7
FR23588410	156851363	138285449		8.25334e-05	0.536762	31354	5.4
FR23588412	143770224	109012568		0.000453453	0.351021	34066	2.7
FR23588413	202153932	174277364		7.5879e-05	0.38062	44114	3.2
FR23588416	146854059	109628020		0.000188274	0.308929	31403	2
FR23588418	171640995	139164105		0.00254186	0.406787	32057	3.4
FR23588419	160337100	143101237		0.000418873	0.582882	43775	6
FR23588420	165468485	130799691		0.000471169	0.339796	35451	2.5
FR23588423	184892169	158564943		0.000143955	0.381299	42218	3.3
FR23588424	178853319	154878769		0.00012557	0.34795	44341	3.5
FR23588426	166278602	144571611		0.000215427	0.614928	37988	4.4
FR23588427	163522004	141605487		0.000452086	0.615123	37851	6.4
FR23588428	181202402	132502394		0.00098023	0.381798	31391	2.3
FR23588431	185019341	156004452		3.81436e-05	0.37736	38537	3.5
FR23588432	152055816	121888501		0.000479589	0.357316	35387	2.5
FR23588433	112313529	73682644		0.00122058	0.312899	22782	1.8
FR23588434	164634435	116999831		0.000209327	0.310881	31009	1.4
FR23588435	181216066	155987373		0.000342397	0.559887	41185	5
FR23588436	175482290	133507033		0.000551784	0.273286	35414	1.6
FR23588437	168874838	147256476		7.44576e-05	0.658233	38585	8.1
FR34227564	0	140986589		8.86271e-05	0.406909	41583	3.7
FR34227565	152440214	128272879		0.000107049	0.314809	38735	2.8
FR34227566	170455638	148988695		0.000165393	0.358668	37279	3.1
FR34227568	163423975	118944653		0.000140261	0.404763	40206	2.1
FR34227569	137772001	98906111		0.000216433	0.354876	38639	3.7
FR34227570	131763638	115154439		0.000158641	0.448211	41714	5.2
FR34227572	197133389	154561817		0.00015179	0.282422	37326	2.9
FR34227573	165422565	128874945		7.98581e-05	0.269305	33869	2.5
FR34227574	104209753	91166656		6.34018e-05	0.493062	41216	6.4
FR34227575	117830632	103642569		8.97251e-05	0.465058	34853	4.4
FR34227577	110547112	82767134		0.000105822	0.36608	39895	2.6
FR34227578	114175337	94000888		0.000218353	0.50671	37089	4.2
FR34227580	165247137	139214252		0.000113979	0.383304	37800	4.1
FR34227582	213761381	144203261		0.00022236	0.350664	35902	1.8
FR34227583	88528866	76177643		0.000243686	0.493095	40717	3.6
FR34227584	153603327	103492315		0.000277092	0.354747	31613	1.8
FR34227585	124074207	101768813		7.97323e-05	0.641884	37453	9.4
FR34227586	118983320	102449816		0.0001525	0.625623	39658	6.5
FR34227588	193804792	167072556		0.000152729	0.436268	36062	5
FR34227590	121254600	102209828		0.000167748	0.344523	37938	2.8
FR34227591	89610366	75943259		0.000180684	0.351184	38623	2.9
FR34227592	102513036	84850160		0.000102334	0.608482	35633	6.3
FR34227593	107075004	88521376		0.000324029	0.56218	32104	5.7
FR34227596	190150723	164150799		0.00011541	0.449869	43938	4.4
FR34227597	191846756	162719413		9.88424e-05	0.376673	40107	3
FR34227599	107783232	74939640		0.000349928	0.343975	36386	2.2
FR34227600	101810900	82647598		0.000179617	0.310356	38573	2.1
FR34227601	119669183	102027173		0.00021637	0.645768	37472	7
FR34227604	190534197	159444828		6.70407e-05	0.312359	41510	4.5
FR34227605	172054592	138185711		0.000103728	0.349802	40913	2.5
FR34227607	105798448	79095139		0.000864931	0.36511	35228	1.9
FR34227608	157737577	120264212		0.000127126	0.313753	37111	1.7
FR34227609	168617073	143461438		6.65557e-05	0.391458	41767	2.8

## Sheet: legend
FASTQ files were merged per read-pair. Merged FASTQ files were cleaned by bbDUK (adapter removal and read quality clipping), as 'paired' files. Total reads reported are from before cleaning. Clean FASTQ files mapped to GRCh38 (Gencode version 48) using STAR. BAM files were assessed using rna-seqc. RIN values were measured using Tapestation (Agilent) in the Amsterdam UMC.
